# Supplementary material for: Prevalence of oncogenic human papillomavirus (HPV 16/18) infection, cervical lesions and its associated factors among women aged 21–49 years in Amhara region, Northern Ethiopia
Source: PLoS One. 2021 Mar 24;16(3):e0248949. doi: 10.1371/journal.pone.0248949 (PMC7990306; doi:10.1371/journal.pone.0248949)
Supplement: S1 Dataset — (XLSX) [file pone.0248949.s001.xlsx]

## Sheet: Sheet1
ID	Resident	age	weightinkg	heightincm	maritalsta	familysize	numberpreg	hivstatus	agefirstin	heard aboutcc	heard aboutHPV	hpv	agecat	parity	VIA	education	occupation	histrySTI
1	Rural	43	40	150	Divorced	4	8	Negative	12	No	No	Negative	41-49 years	8	Positive	Primary and below	Self job	No
2	Rural	33	46	152	Married	5	4	Negative	16	Yes	No	Negative	31-40 years	4	Negative	Primary and below	Self job	No
3	Rural	34	52	167	Married	3	2	Negative	26	Yes	Yes	Negative	31-40 years	2	Positive	College and above	Employeed	No
4	Urban	45	45	158	Divorced	3	6	Negative	10	Yes	No	Negative	41-49 years	6	Positive	Primary and below	Self job	No
5	Rural	30	70	170	Married	4	2	Negative	18	Yes	Yes	Negative	21-30 years	2	Negative	College and above	Employeed	Yes
6	Urban	30	50	165	Married	3	1	Negative	23	Yes	No	Negative	21-30 years	1	Negative	College and above	Employeed	Yes
7	Rural	30	45	160	Married	5	3	Negative	15	Yes	No	Negative	21-30 years	3	Negative	Secondary	Housewife	Yes
8	Urban	39	54	158	Married	5	4	Negative	15	Yes	Yes	Negative	31-40 years	4	Negative	Primary and below	Self job	Yes
9	Rural	36	58	158	Married	10	8	Negative	11	Yes	No	Negative	31-40 years	8	Negative	Primary and below	Self job	No
10	Rural	40	45	156	Married	7	5	Negative	15	No	No	Negative	31-40 years	5	Negative	Primary and below	Self job	No
11	Urban	30	68	158	Married	4	2	Negative	16	Yes	No	Positive	21-30 years	2	Positive	Secondary	Housewife	Yes
12	Rural	30	68	163	Married	4	3	Negative	23	Yes	No	Positive	21-30 years	3	Positive	College and above	Employeed	No
13	Urban	37	57	162	Divorced	3	0	Negative	18	Yes	No	Negative	31-40 years	0	Negative	Secondary	Employeed	No
14	Urban	46	45	155	Married	3	3	Positive	17	Yes	No	Negative	41-49 years	3	Positive	Secondary	Self job	No
15	Urban	35	45	160	Married	6	6	Negative	15	Yes	No	Negative	31-40 years	6	Negative	Primary and below	Self job	No
16	Urban	35	70	158	Married	5	3	Negative	15	No	No	Negative	31-40 years	3	Negative	Primary and below	Self job	No
17	Urban	30	52	158	Married	3	1	Negative	16	Yes	No	Negative	21-30 years	1	Negative	Secondary	Housewife	Yes
18	Urban	39	60	155	Married	8	4	Negative	24	Yes	No	Negative	31-40 years	4	Negative	College and above	Housewife	No
19	Rural	40	58	165	Divorced	4	5	Negative	15	No	No	Negative	31-40 years	5	Positive	Primary and below	Self job	Yes
20	Urban	30	53	175	Married	6	3	Negative	20	Yes	Yes	Negative	21-30 years	3	Negative	College and above	Employeed	No
21	Urban	35	60	165	Married	6	4	Negative	15	Yes	No	Negative	31-40 years	4	Negative	Primary and below	Self job	No
22	Urban	36	61	160	Married	5	3	Negative	18	Yes	No	Negative	31-40 years	3	Negative	College and above	Employeed	Yes
23	Rural	36	49	155	Married	4	3	Negative	31	Yes	No	Negative	31-40 years	3	Negative	College and above	Employeed	Yes
24	Urban	39	76	158	Married	6	4	Negative	15	Yes	No	Negative	31-40 years	4	Negative	Secondary	Housewife	No
25	Urban	40	72	162	Married	5	3	Negative	17	Yes	No	Negative	31-40 years	3	Negative	Secondary	Employeed	No
26	Urban	40	70	158	Married	4	2	Negative	18	Yes	No	Negative	31-40 years	2	Negative	Secondary	Employeed	No
27	Urban	40	57	158	Married	5	3	Negative	21	Yes	No	Negative	31-40 years	3	Negative	Secondary	Employeed	No
28	Rural	40	48	155	Married	7	5	Negative	16	No	No	Negative	31-40 years	5	Negative	Primary and below	Housewife	No
29	Urban	31	51	158	Married	5	4	Negative	20	Yes	Yes	Negative	31-40 years	4	Negative	College and above	Employeed	No
30	Urban	40	52	158	Married	8	6	Negative	15	Yes	No	Negative	31-40 years	6	Negative	Primary and below	Housewife	No
31	Rural	30	48	148	Never Married	2	1	Negative	15	Yes	No	Negative	21-30 years	1	Negative	Primary and below	Self job	No
32	Rural	27	48	158	Married	3	1	Negative	19	Yes	Yes	Negative	21-30 years	1	Negative	College and above	Employeed	Yes
33	Urban	40	36	152	Divorced	5	7	Positive	14	Yes	No	Negative	31-40 years	7	Positive	Secondary	Housewife	Yes
34	Rural	36	60	160	Married	6	3	Negative	19	Yes	No	Negative	31-40 years	3	Negative	College and above	Employeed	No
35	Urban	37	52	158	Married	4	2	Positive	15	Yes	No	Negative	31-40 years	2	Negative	Primary and below	Housewife	Yes
36	Rural	30	47	160	Never Married	1	0	Negative	20	Yes	Yes	Negative	21-30 years	0	Negative	College and above	Employeed	No
37	Urban	37	55	162	Married	4	3	Positive	20	Yes	Yes	Negative	31-40 years	3	Negative	College and above	Employeed	No
38	Urban	30	52	160	Married	4	3	Negative	15	Yes	No	Negative	21-30 years	3	Negative	Primary and below	Housewife	Yes
39	Rural	35	54	152	Married	5	4	Negative	13	Yes	No	Negative	31-40 years	4	Negative	Primary and below	Housewife	No
40	Urban	40	58	160	Widowed	4	6	Positive	14	Yes	No	Negative	31-40 years	6	Negative	Primary and below	Housewife	No
41	Rural	40	48	152	Married	8	8	Negative	18	Yes	No	Negative	31-40 years	8	Negative	Primary and below	Housewife	No
42	Rural	35	52	158	Married	5	3	Negative	15	Yes	No	Negative	31-40 years	3	Negative	Primary and below	Housewife	No
43	Rural	40	48	162	Married	13	9	Negative	13	Yes	No	Negative	31-40 years	9	Positive	Primary and below	Housewife	No
44	Rural	35	48	160	Divorced	2	2	Positive	10	Yes	No	Negative	31-40 years	2	Negative	Primary and below	Employeed	No
45	Urban	38	58	152	Married	8	7	Negative	13	Yes	No	Negative	31-40 years	7	Negative	College and above	Employeed	No
46	Urban	30	70	165	Married	5	3	Negative	24	Yes	No	Negative	21-30 years	3	Positive	College and above	Employeed	No
47	Rural	35	48	158	Married	6	5	Negative	14	Yes	No	Negative	31-40 years	5	Negative	Primary and below	Housewife	No
48	Urban	40	82	160	Married	3	2	Negative	22	Yes	No	Positive	31-40 years	2	Positive	Secondary	Self job	No
49	Rural	28	54	158	Never Married	1		Negative	24	Yes	Yes	Negative	21-30 years	0	Negative	College and above	Employeed	No
50	Urban	38	74	162	Married	3	1	Negative	28	Yes	No	Negative	31-40 years	1	Negative	College and above	Employeed	No
51	Urban	35	68	160	Married	6	3	Negative	18	Yes	No	Negative	31-40 years	3	Negative	Secondary	Housewife	No
52	Rural	40	48	162	Married	10	9	Negative	13	No	No	Positive	31-40 years	9	Negative	Primary and below	Housewife	No
53	Urban	40	48	152	Married	5	5	Positive	22	Yes	No	Positive	31-40 years	5	Positive	Primary and below	Housewife	No
54	Rural	35	85	160	Married	9	8	Negative	13	No	No	Negative	31-40 years	8	Negative	Primary and below	Housewife	No
55	Rural	38	45	158	Married	7	6	Negative	14	No	No	Negative	31-40 years	6	Negative	Primary and below	Housewife	No
56	Rural	27	54	158	Married	3	1	Negative	23	Yes	Yes	Negative	21-30 years	1	Negative	College and above	Employeed	No
57	Rural	35	52	158	Married	8	6	Negative	16	Yes	No	Negative	31-40 years	6	Negative	Primary and below	Self job	No
58	Urban	28	57	152	Never Married	13	0	Negative	22	Yes	Yes	Negative	21-30 years	0	Negative	College and above	Employeed	No
59	Urban	42	60	158	Married	10	9	Negative	13	No	No	Negative	41-49 years	9	Negative	Primary and below	Housewife	No
60	Rural	40	42	156	Never Married	2	5	Negative	14	No	No	Negative	31-40 years	0	Negative	Primary and below	Housewife	No
61	Urban	30	60	158	Married	2	2	Negative	18	Yes	No	Negative	21-30 years	2	Negative	Secondary	Housewife	No
62	Urban	40	60	162	Married	3	3	Negative	18	Yes	Yes	Negative	31-40 years	3	Negative	College and above	Employeed	No
63	Urban	30	57	162	Married	6	4	Negative	22	Yes	Yes	Negative	21-30 years	4	Negative	Secondary	Housewife	No
64	Urban	38	55	160	Never Married	2	1	Positive	18	Yes	No	Negative	31-40 years	1	Negative	College and above	Self job	No
65	Urban	35	60	158	Divorced	2	1	Negative	20	Yes	No	Negative	31-40 years	1	Negative	Secondary	Self job	No
66	Urban	40	50	155	Married	5	4	Negative	28	Yes	No	Negative	31-40 years	4	Negative	College and above	Employeed	No
67	Rural	40	58	150	Married	8	9	Negative	15	No	No	Negative	31-40 years	9	Negative	Primary and below	Housewife	No
68	Urban	39	60	160	Married	7	7	Negative	15	No	No	Negative	31-40 years	7	Negative	Primary and below	Housewife	No
69	Urban	40	52	158	Married	10	6	Negative	12	No	No	Positive	31-40 years	6	Positive	Primary and below	Housewife	No
70	Urban	33	48	154	Married	3	1	Negative	10	No	No	Positive	31-40 years	1	Negative	Primary and below	Housewife	No
71	Rural	30	55	150	Married	7	6	Negative	16	No	No	Negative	21-30 years	6	Negative	Primary and below	Self job	No
72	Rural	42	58	160	Married	6	7	Negative	14	No	No	Negative	41-49 years	7	Negative	Primary and below	Housewife	No
73	Urban	40	62	158	Married	8	6	Negative	13	Yes	No	Negative	31-40 years	6	Negative	Primary and below	Housewife	No
74	Urban	40	82	160	Married	7	7	Negative	13	Yes	No	Negative	31-40 years	7	Positive	College and above	Self job	No
75	Urban	40	60	158	Married	4	7	Negative	10	No	No	Negative	31-40 years	7	Negative	Primary and below	Housewife	No
76	Urban	36	58	160	Married	2	0	Negative	21	Yes	Yes	Negative	31-40 years	0	Negative	Secondary	Housewife	No
77	Rural	40	62	148	Married	3	7	Negative	15	Yes	No	Negative	31-40 years	7	Negative	Primary and below	Housewife	No
78	Rural	40	54	162	Married	5	4	Negative	16	Yes	No	Negative	31-40 years	4	Negative	Primary and below	Housewife	No
79	Urban	28	45	158	Married	3	1	Negative	23	Yes	Yes	Negative	21-30 years	1	Negative	College and above	Employeed	No
80	Urban	40	70	154	Married	6	4	Negative	15	Yes	Yes	Negative	31-40 years	4	Negative	College and above	Employeed	No
81	Urban	38	48	154	Married	9	8	Negative	13	Yes	No	Negative	31-40 years	8	Negative	Primary and below	Housewife	No
82	Rural	40	52	158	Married	5	7	Negative	13	No	No	Negative	31-40 years	7	Negative	Primary and below	Housewife	No
83	Rural	40	62	160	Married	5	5	Negative	22	No	No	Negative	31-40 years	5	Positive	Primary and below	Housewife	No
84	Urban	30	70	158	Married	2	0	Negative	18	Yes	No	Negative	21-30 years	0	Negative	Primary and below	Housewife	Yes
85	Urban	42	48	150	Married	3	9	Negative	15	Yes	No	Negative	41-49 years	9	Negative	Primary and below	Housewife	Yes
86	Rural	30	58	160	Married	3	1	Negative	25	Yes	No	Negative	21-30 years	1	Negative	Primary and below	Housewife	No
87	Rural	30	50	155	Married	2	1	Negative	18	Yes	No	Negative	21-30 years	1	Positive	Primary and below	Self job	No
88	Urban	37	38	150	Married	2	5	Positive	15	Yes	No	Negative	31-40 years	5	Negative	Primary and below	Housewife	Yes
89	Urban	28	73	155	Married	5	3	Negative	19	Yes	Yes	Negative	21-30 years	3	Negative	College and above	Employeed	No
90	Rural	42	50	160	Married	6	8	Negative	12	No	No	Negative	41-49 years	8	Negative	Primary and below	Housewife	No
91	Rural	25	56	160	Married	5	3	Negative	21	No	No	Negative	21-30 years	3	Negative	Primary and below	Housewife	No
92	Rural	45	51	175	Widowed	1	1	Positive	18	Yes	No	Negative	41-49 years	1	Negative	College and above	Employeed	Yes
93	Rural	40	51	155	Never Married	1	9	Positive	22	Yes	No	Negative	31-40 years	0	Negative	Secondary	Self job	No
94	Urban	28	45	160	Married	1	1	Negative	14	Yes	No	Negative	21-30 years	1	Negative	Secondary	Unemployeed	Yes
95	Rural	49	61	155	Married	4	7	Positive	23	Yes	No	Negative	41-49 years	7	Negative	Primary and below	Self job	No
96	Rural	37	58	160	Married	2	4	Positive	18	No	No	Negative	31-40 years	4	Negative	Primary and below	Housewife	No
97	Rural	30	51	160	Married	1	3	Positive	18	Yes	No	Negative	21-30 years	3	Negative	Primary and below	Self job	Yes
98	Rural	38	60	160	Divorced	1	1	Positive	18	Yes	No	Negative	31-40 years	1	Negative	Secondary	Self job	No
99	Rural	45	42	155	Married	7	5	Positive	14	Yes	Yes	Negative	41-49 years	5	Negative	Secondary	Self job	Yes
100	Urban	40	53	160	Married	3	3	Positive	18	Yes	No	Negative	31-40 years	3	Negative	Primary and below	Housewife	Yes
101	Rural	40	53	155	Married	1	2	Positive	19	Yes	No	Negative	31-40 years	2	Negative	Primary and below	Housewife	No
102	Rural	33	50	155	Married	4	2	Positive	20	Yes	No	Negative	31-40 years	2	Negative	Secondary	Housewife	No
103	Rural	35	57	155	Never Married	3	1	Positive	18	No	No	Negative	31-40 years	1	Positive	Primary and below	Housewife	No
104	Rural	35	63	160	Divorced	2	4	Positive	16	Yes	No	Negative	31-40 years	4	Negative	College and above	Employeed	Yes
105	Rural	30	50	155	Married	6	7	Negative	18	No	No	Negative	21-30 years	7	Negative	Primary and below	Housewife	No
106	Rural	26	44	160	Never Married	2	1	Positive	16	Yes	No	Negative	21-30 years	1	Positive	Secondary	Self job	No
107	Rural	40	50	160	Never Married	6	6	Negative	15	Yes	No	Negative	31-40 years	0	Negative	Primary and below	Self job	Yes
108	Rural	27	50	155	Married	7	5	Negative	18	Yes	No	Negative	21-30 years	5	Negative	Secondary	Housewife	No
109	Rural	30	50	160	Married	5	2	Positive	18	Yes	No	Negative	21-30 years	2	Negative	Secondary	Housewife	No
110	Rural	32	50	155	Married	7	8	Negative	14	Yes	No	Negative	31-40 years	8	Negative	Secondary	Housewife	No
111	Rural	43	50	160	Married	7	5	Negative	15	No	No	Negative	41-49 years	5	Negative	Primary and below	Housewife	No
112	Rural	45	50	160	Married	7	5	Negative	18	No	No	Negative	41-49 years	5	Negative	Primary and below	Housewife	No
113	Urban	36	50	155	Never Married	4	5	Negative	14	Yes	No	Negative	31-40 years	0	Negative	Primary and below	Housewife	No
114	Urban	30	50	160	Married	2	1	Negative	20	Yes	No	Negative	21-30 years	1	Negative	Primary and below	Housewife	No
115	Urban	45	55	155	Never Married	5	5	Positive	15	No	No	Negative	41-49 years	0	Positive	Primary and below	Housewife	Yes
116	Rural	44	50	155	Married	4	8	Negative	11	No	No	Negative	41-49 years	8	Negative	Primary and below	Housewife	No
117	Rural	30	50	155	Married	3	1	Negative	30	Yes	No	Negative	21-30 years	1	Negative	Primary and below	Self job	No
118	Urban	43	53	160	Married	5	3	Negative	18	Yes	No	Negative	41-49 years	3	Negative	College and above	Employeed	No
119	Rural	35	48	155	Married	6	4	Negative	18	No	No	Negative	31-40 years	4	Negative	Primary and below	Housewife	No
120	Urban	23	50	155	Married	3	1	Negative	22	Yes	No	Negative	21-30 years	1	Negative	Primary and below	Housewife	No
121	Urban	45	50	155	Married	3	5	Negative	22	No	No	Negative	41-49 years	5	Negative	College and above	Employeed	No
122	Urban	30	50	155	Divorced	1	3	Negative	15	No	No	Negative	21-30 years	3	Negative	Primary and below	Housewife	No
123	Urban	49	50	155	Married	6	5	Negative	19	Yes	No	Negative	41-49 years	5	Negative	College and above	Employeed	No
124	Urban	25	50	155	Married	3	2	Negative	20	No	No	Negative	21-30 years	2	Negative	Primary and below	Housewife	No
125	Rural	30	50	155	Married	3	2	Negative	12	Yes	No	Negative	21-30 years	2	Negative	Primary and below	Self job	No
126	Urban	26	40	160	Never Married	1	2	Negative	25	Yes	No	Negative	21-30 years	2	Negative	College and above	Unemployeed	No
127	Urban	49	87	160	Never Married	5	6	Negative	30	Yes	No	Negative	41-49 years	0	Negative	Primary and below	Housewife	No
128	Urban	36	50	160	Married	5	4	Negative	20	Yes	No	Negative	31-40 years	4	Negative	College and above	Housewife	No
129	Rural	38	50	155	Married	5	6	Negative	17	Yes	No	Negative	31-40 years	6	Negative	Primary and below	Unemployeed	No
130	Urban	23	48	167	Married	2	1	Negative	18	No	No	Negative	21-30 years	1	Negative	Secondary	Housewife	No
131	Urban	40	50	155	Married	8	5	Negative	19	Yes	No	Negative	31-40 years	5	Negative	Secondary	Housewife	No
132	Urban	42	52	155	Married	6	8	Negative	12	Yes	No	Negative	41-49 years	8	Negative	College and above	Employeed	No
133	Urban	28	50	155	Married	4	2	Negative	21	Yes	No	Negative	21-30 years	2	Negative	College and above	Self job	Yes
134	Rural	30	50	155	Married	3	4	Negative	20	Yes	No	Negative	21-30 years	4	Negative	Primary and below	Self job	No
135	Urban	28	52	170	Never Married	4	2	Negative	15	Yes	No	Negative	21-30 years	2	Negative	Primary and below	Housewife	No
136	Rural	30	50	155	Married	3	6	Negative	22	Yes	No	Negative	21-30 years	6	Negative	Primary and below	Self job	No
137	Urban	47	44	160	Married	3	1	Negative	40	Yes	No	Negative	41-49 years	1	Negative	College and above	Employeed	No
138	Rural	40	50	155	Married	3		Positive	25	Yes	No	Negative	31-40 years	0	Negative	College and above	Employeed	Yes
139	Urban	41	50	155	Married	9	9	Negative	17	Yes	No	Negative	41-49 years	9	Negative	Primary and below	Housewife	No
140	Urban	30	75	160	Married	3	4	Negative	18	Yes	No	Negative	21-30 years	4	Negative	College and above	Employeed	No
141	Urban	36	50	155	Never Married	6	3	Negative	22	Yes	No	Negative	31-40 years	3	Negative	College and above	Employeed	Yes
142	Urban	28	50	155	Married	5	2	Positive	18	Yes	No	Negative	21-30 years	2	Negative	College and above	Self job	No
143	Rural	49	52	165	Married	1	3	Positive	18	No	No	Negative	41-49 years	3	Negative	Primary and below	Unemployeed	Yes
144	Urban	36	49	170	Married	5	3	Positive	18	No	No	Negative	31-40 years	3	Negative	Secondary	Housewife	Yes
145	Rural	30	50	160	Married	7	0	Negative	15	No	No	Negative	21-30 years	0	Negative	Primary and below	Housewife	Yes
146	Urban	48	50	155	Married	5	3	Negative	22	Yes	No	Negative	41-49 years	3	Negative	College and above	Employeed	No
147	Urban	31	50	155	Married	3	5	Negative	18	Yes	No	Negative	31-40 years	5	Negative	Primary and below	Housewife	No
148	Rural	21	51	155	Married	3	3	Positive	18	Yes	No	Negative	21-30 years	3	Negative	Primary and below	Housewife	No
149	Rural	38	50	155	Married	10	8	Negative	16	No	No	Negative	31-40 years	8	Negative	Primary and below	Self job	No
150	Urban	30	48	160	Married	3	3	Negative	25	Yes	No	Negative	21-30 years	3	Negative	Secondary	Housewife	No
151	Urban	30	65	155	Married	4	2	Positive	15	Yes	No	Negative	21-30 years	2	Negative	Primary and below	Housewife	Yes
152	Urban	27	50	155	Married	3	1	Positive	21	Yes	No	Negative	21-30 years	1	Negative	Secondary	Housewife	No
153	Rural	36	62	150	Married	5	4	Negative	14	Yes	No	Negative	31-40 years	4	Negative	Primary and below	Housewife	No
154	Rural	45	64	154	Married	4	4	Negative	14	Yes	No	Negative	41-49 years	4	Negative	Primary and below	Housewife	No
155	Rural	46	64	154	Divorced	3	6	Negative	12	Yes	No	Negative	41-49 years	6	Positive	Primary and below	Unemployeed	No
156	Urban	46	68	156	Widowed	4	3	Negative	16	Yes	No	Negative	41-49 years	3	Negative	College and above	Employeed	No
157	Rural	45	58	154	Divorced	4	3	Positive	14	Yes	No	Positive	41-49 years	3	Positive	Primary and below	Self job	No
158	Rural	45	48	156	Married	4	7	Negative	16	Yes	No	Positive	41-49 years	7	Positive	Primary and below	Housewife	No
159	Rural	30	60	154	Married	3	1	Negative	16	Yes	No	Negative	21-30 years	1	Negative	Primary and below	Self job	No
160	Urban	36	58	152	Divorced	4	3	Negative	20	Yes	No	Negative	31-40 years	3	Negative	Primary and below	Self job	No
161	Urban	33	49	154	Divorced	6	4	Negative	18	Yes	No	Negative	31-40 years	4	Negative	Primary and below	Self job	Yes
162	Urban	45	62	158	Married	5	3	Negative	20	Yes	No	Negative	41-49 years	3	Negative	College and above	Employeed	No
163	Rural	43	60	152	Divorced	4	7	Negative	15	Yes	No	Negative	41-49 years	7	Negative	Primary and below	Self job	No
164	Rural	33	51	152	Divorced	1	1	Positive	17	Yes	Yes	Negative	31-40 years	1	Negative	College and above	Employeed	No
165	Rural	45	58	152	Married	3	4	Negative	15	No	No	Positive	41-49 years	4	Negative	Primary and below	Self job	No
166	Urban	30	57	150	Married	3	1	Negative	19	Yes	Yes	Negative	21-30 years	1	Negative	Secondary	Housewife	Yes
167	Rural	45	58	154	Married	6	8	Negative	13	No	No	Negative	41-49 years	8	Negative	Primary and below	Housewife	No
168	Rural	35	48	150	Married	5	3	Negative	14	Yes	No	Negative	31-40 years	3	Negative	Primary and below	Housewife	No
169	Urban	40	56	152	Married	4	5	Negative	18	No	No	Positive	31-40 years	5	Positive	Primary and below	Housewife	No
170	Urban	35	62	152	Married	5	3	Positive	18	Yes	No	Negative	31-40 years	3	Negative	Secondary	Housewife	No
171	Rural	45	62	154	Married	4	8	Negative	14	No	No	Negative	41-49 years	8	Negative	Primary and below	Housewife	No
172	Rural	45	60	152	Married	5	3	Negative	18	Yes	No	Negative	41-49 years	3	Negative	Secondary	Housewife	Yes
173	Urban	30	60	154	Married	2	1	Positive	12	Yes	No	Negative	21-30 years	1	Negative	College and above	Employeed	No
174	Urban	45	51	154	Married	7	8	Negative	12	Yes	No	Negative	41-49 years	8	Positive	Primary and below	Housewife	Yes
175	Urban	30	54	150	Married	3	3	Negative	12	No	No	Negative	21-30 years	3	Negative	Primary and below	Self job	No
176	Urban	35	58	152	Married	4	2	Positive	14	Yes	Yes	Negative	31-40 years	2	Negative	College and above	Employeed	No
177	Urban	35	60	152	Divorced	3	5	Negative	15	Yes	Yes	Negative	31-40 years	5	Negative	Primary and below	Unemployeed	Yes
178	Urban	35	52	148	Married	3	1	Negative	18	Yes	No	Negative	31-40 years	1	Negative	College and above	Employeed	No
179	Rural	39	58	152	Married	5	5	Negative	16	No	No	Positive	31-40 years	5	Positive	Primary and below	Housewife	No
180	Rural	24	48	146	Divorced	1		Negative	16	Yes	No	Positive	21-30 years	0	Positive	Secondary	Unemployeed	Yes
181	Rural	49	60	154	Married	3	1	Negative	20	Yes	No	Negative	41-49 years	1	Negative	College and above	Employeed	No
182	Rural	27	58	150	Married	3	1	Negative	18	Yes	No	Negative	21-30 years	1	Negative	College and above	Self job	No
183	Rural	38	48	146	Married	3	3	Negative	14	Yes	No	Positive	31-40 years	3	Positive	Primary and below	Housewife	No
184	Rural	23	58	152	Married	2	0	Negative	18	Yes	No	Negative	21-30 years	0	Positive	College and above	Housewife	Yes
185	Rural	48	59	154	Married	6	6	Negative	14	Yes	No	Negative	41-49 years	6	Negative	Primary and below	Housewife	Yes
186	Rural	49	50	152	Married	4	8	Negative	15	No	No	Negative	41-49 years	8	Negative	Primary and below	Housewife	No
187	Rural	35	62	158	Married	3	2	Negative	25	Yes	Yes	Negative	31-40 years	2	Negative	College and above	Employeed	No
188	Urban	45	64	158	Married	5	4	Negative	18	Yes	No	Negative	41-49 years	4	Negative	Primary and below	Housewife	No
189	Urban	45	62	156	Married	6	4	Negative	19	Yes	No	Negative	41-49 years	4	Negative	College and above	Employeed	No
190	Rural	38	58	152	Married	6	4	Negative	15	Yes	No	Negative	31-40 years	4	Negative	Primary and below	Housewife	Yes
191	Urban	49	58	152	Married	3	5	Negative	14	No	No	Negative	41-49 years	5	Positive	Primary and below	Housewife	No
192	Rural	45	60	154	Divorced	7	5	Negative	15	Yes	No	Negative	41-49 years	5	Negative	Primary and below	Self job	Yes
193	Rural	49	58	152	Married	9	8	Negative	14	Yes	No	Negative	41-49 years	8	Positive	Primary and below	Self job	No
194	Urban	31	50	152	Married	6	4	Negative	20	Yes	No	Negative	31-40 years	4	Negative	College and above	Housewife	No
195	Urban	35	58	154	Married	4	2	Negative	20	Yes	No	Negative	31-40 years	2	Negative	College and above	Employeed	No
196	Urban	30	56	150	Married	3	1	Positive	18	Yes	No	Negative	21-30 years	1	Negative	College and above	Housewife	Yes
197	Rural	44	60	158	Married	10	8	Negative	17	Yes	No	Negative	41-49 years	8	Negative	Primary and below	Housewife	No
198	Rural	35	48	154	Married	4	2	Negative	18	Yes	No	Negative	31-40 years	2	Negative	Primary and below	Self job	No
199	Urban	30	58	154	Married	4	2	Negative	20	Yes	No	Negative	21-30 years	2	Negative	College and above	Employeed	No
200	Urban	28	48	154	Married	3	1	Negative	18	Yes	No	Negative	21-30 years	1	Negative	College and above	Employeed	No
201	Urban	31	62	152	Married	3	1	Negative	20	Yes	No	Negative	31-40 years	1	Negative	College and above	Employeed	Yes
202	Rural	29	52	156	Married	2	0	Negative	19	Yes	No	Negative	21-30 years	0	Negative	College and above	Employeed	No
203	Rural	28	62	158	Divorced	1	0	Negative	16	Yes	No	Negative	21-30 years	0	Negative	College and above	Employeed	No
204	Rural	27	52	154	Divorced	3	2	Negative	18	Yes	No	Negative	21-30 years	2	Negative	College and above	Employeed	No
205	Rural	30	48	154	Divorced	4	3	Positive	16	Yes	No	Negative	21-30 years	3	Negative	Primary and below	Self job	No
206	Urban	32	56	152	Married	4	2	Negative	20	Yes	No	Negative	31-40 years	2	Negative	Secondary	Housewife	No
207	Rural	30	45	150	Divorced	3	2	Negative	18	Yes	No	Negative	21-30 years	2	Negative	Primary and below	Employeed	Yes
208	Rural	32	61	156	Married	6	5	Negative	15	Yes	No	Negative	31-40 years	5	Negative	Primary and below	Housewife	Yes
209	Urban	37	68	158	Married	4	2	Negative	20	Yes	No	Negative	31-40 years	2	Negative	College and above	Employeed	No
210	Urban	35	60	154	Divorced	3	2	Negative	20	Yes	No	Negative	31-40 years	2	Negative	Secondary	Employeed	No
211	Urban	32	58	152	Divorced	2	1	Negative	20	Yes	No	Negative	31-40 years	1	Negative	Secondary	Employeed	Yes
212	Urban	32	58	150	Married	4	2	Negative	18	Yes	Yes	Negative	31-40 years	2	Negative	College and above	Employeed	No
213	Urban	28	56	152	Married	6	4	Negative	16	No	No	Negative	21-30 years	4	Negative	Primary and below	Housewife	Yes
214	Rural	30	56	154	Divorced	2	1	Negative	20	Yes	No	Negative	21-30 years	1	Negative	College and above	Employeed	Yes
215	Rural	49	48	152	Married	6	6	Negative	14	Yes	No	Negative	41-49 years	6	Negative	Primary and below	Housewife	No
216	Urban	46	50	154	Divorced	2	1	Negative	14	Yes	No	Positive	41-49 years	1	Positive	Primary and below	Unemployeed	Yes
217	Rural	35	68	160	Married	4	2	Negative	20	Yes	Yes	Negative	31-40 years	2	Negative	College and above	Employeed	No
218	Rural	32	58	154	Married	6	7	Negative	14	Yes	No	Negative	31-40 years	7	Negative	Primary and below	Self job	No
219	Rural	45	60	156	Divorced	5	5	Negative	15	No	No	Negative	41-49 years	5	Negative	Primary and below	Self job	No
220	Rural	45	62	156	Divorced	3	3	Negative	15	Yes	No	Negative	41-49 years	3	Negative	Primary and below	Self job	Yes
221	Rural	30	50	160	Married	3	4	Negative	14	Yes	No	Negative	21-30 years	4	Negative	Primary and below	Self job	No
222	Rural	25	54	150	Married	4	0	Negative	24	Yes	No	Negative	21-30 years	0	Negative	College and above	Employeed	No
223	Urban	28	54	152	Married	3	1	Negative	21	Yes	No	Negative	21-30 years	1	Negative	College and above	Employeed	No
224	Urban	45	64	156	Married	5	3	Negative	18	Yes	No	Negative	41-49 years	3	Negative	College and above	Employeed	No
225	Rural	30	56	152	Widowed	3	2	Negative	16	Yes	No	Negative	21-30 years	2	Negative	Primary and below	Unemployeed	No
226	Rural	28	50	155	Married	4	2	Negative	16	Yes	No	Positive	21-30 years	2	Positive	Secondary	Unemployeed	Yes
227	Urban	26	64	154	Married	4	2	Negative	18	Yes	No	Negative	21-30 years	2	Negative	College and above	Employeed	No
228	Rural	40	58	152	Divorced	4	3	Negative	18	Yes	No	Negative	31-40 years	3	Negative	Primary and below	Self job	No
229	Rural	41	60	154	Divorced	3	1	Negative	15	Yes	No	Negative	41-49 years	1	Negative	Primary and below	Self job	Yes
230	Rural	49	56	154	Divorced	6	7	Negative	10	Yes	No	Negative	41-49 years	7	Positive	Primary and below	Self job	No
231	Rural	30	58	152	Married	4	2	Negative	16	Yes	No	Negative	21-30 years	2	Negative	Primary and below	Self job	No
232	Rural	47	60	154	Divorced	8	7	Negative	16	Yes	No	Negative	41-49 years	7	Negative	Primary and below	Self job	No
233	Rural	35	58	152	Married	6	4	Negative	12	Yes	No	Negative	31-40 years	4	Negative	Primary and below	Housewife	No
234	Urban	26	48	150	Divorced	1	0	Positive	18	Yes	No	Negative	21-30 years	0	Positive	Secondary	Self job	Yes
235	Rural	42	50	160	Married	6	8	Negative	14	Yes	No	Negative	41-49 years	8	Negative	Primary and below	Self job	No
236	Rural	30	56	152	Married	3	1	Negative	22	Yes	No	Negative	21-30 years	1	Negative	College and above	Employeed	No
237	Rural	49	53	154	Never Married	4	7	Negative	12	Yes	No	Positive	41-49 years	0	Positive	Primary and below	Housewife	No
238	Rural	39	49	160	Widowed	5	4	Positive	12	Yes	No	Negative	31-40 years	4	Positive	Primary and below	Self job	No
239	Urban	29	56	152	Divorced	3	2	Positive	19	Yes	No	Negative	21-30 years	2	Negative	Primary and below	Employeed	Yes
240	Rural	40	58	154	Married	7	5	Negative	16	No	No	Negative	31-40 years	5	Negative	Primary and below	Self job	No
241	Rural	49	62	150	Married	4	2	Negative	21	Yes	No	Negative	41-49 years	2	Positive	College and above	Employeed	No
242	Rural	49	62	152	Divorced	1	0	Negative	14	Yes	No	Negative	41-49 years	0	Negative	Secondary	Employeed	No
243	Rural	35	61	156	Married	5	3	Negative	18	Yes	No	Negative	31-40 years	3	Negative	College and above	Employeed	No
244	Rural	40	58	152	Married	6	4	Negative	18	Yes	No	Negative	31-40 years	4	Negative	Primary and below	Self job	No
245	Urban	39	60	154	Married	5	3	Negative	20	Yes	Yes	Negative	31-40 years	3	Negative	Secondary	Housewife	No
246	Rural	35	56	152	Married	7	8	Negative	14	Yes	No	Negative	31-40 years	8	Negative	Primary and below	Housewife	No
247	Rural	37	58	150	Married	4	2	Negative	16	Yes	No	Negative	31-40 years	2	Negative	Primary and below	Housewife	No
248	Urban	30	60	154	Married	8	6	Negative	14	Yes	No	Negative	21-30 years	6	Negative	Secondary	Self job	No
249	Rural	37	56	152	Married	3	1	Negative	17	Yes	No	Negative	31-40 years	1	Negative	Primary and below	Housewife	Yes
250	Urban	29	58	150	Married	4	2	Negative	18	Yes	No	Negative	21-30 years	2	Negative	College and above	Employeed	No
251	Urban	41	41	164	Married	8	6	Negative	15	No	No	Negative	41-49 years	6	Negative	Primary and below	Self job	No
252	Urban	24	41	167	Married	2	1	Negative	22	No	No	Negative	21-30 years	1	Negative	College and above	Housewife	No
253	Urban	43	44	169	Married	6	6	Negative	16	No	No	Negative	41-49 years	6	Negative	Primary and below	Self job	No
254	Urban	49	43	167	Widowed	4	7	Negative	12	No	No	Positive	41-49 years	7	Positive	Primary and below	Self job	No
255	Urban	22	53	169	Married	2	0	Negative	19	No	No	Negative	21-30 years	0	Negative	College and above	Employeed	No
256	Rural	23	49	164	Married	1	3	Negative	15	No	No	Negative	21-30 years	3	Negative	Primary and below	Housewife	No
257	Rural	43	48	169	Married	5	7	Negative	15	Yes	No	Negative	41-49 years	7	Negative	Primary and below	Self job	No
258	Rural	43	51	172	Divorced	2	1	Negative	12	No	No	Negative	41-49 years	1	Negative	Primary and below	Self job	No
259	Urban	36	71	166	Married	5	2	Negative	26	Yes	No	Negative	31-40 years	2	Negative	College and above	Employeed	No
260	Rural	49	50	160	Married	4	9	Negative	15	No	No	Negative	41-49 years	9	Negative	Primary and below	Self job	No
261	Rural	21	60	170	Married	2	0	Negative	18	No	No	Negative	21-30 years	0	Negative	College and above	Unemployeed	No
262	Rural	21	50	160	Never Married	3	0	Negative	18	Yes	No	Negative	21-30 years	0	Negative	College and above	Unemployeed	No
263	Rural	21	50	165	Married	2	4	Negative	15	No	No	Negative	21-30 years	4	Negative	Secondary	Self job	No
264	Rural	40	59	169	Married	5	6	Negative	16	Yes	Yes	Negative	31-40 years	6	Negative	Primary and below	Self job	No
265	Rural	49	51	167	Married	4	5	Negative	14	No	No	Negative	41-49 years	5	Positive	Primary and below	Self job	No
266	Urban	38	44	160	Married	7	6	Negative	17	No	No	Negative	31-40 years	6	Negative	Primary and below	Self job	No
267	Urban	30	47	162	Married	7	6	Negative	16	No	No	Negative	21-30 years	6	Negative	Primary and below	Self job	No
268	Urban	21	52	170	Never Married	1	0	Negative	19	Yes	No	Negative	21-30 years	0	Negative	College and above	Unemployeed	No
269	Urban	21	44	164	Never Married	2	1	Negative	15	No	No	Positive	21-30 years	1	Negative	Secondary	Unemployeed	No
270	Rural	32	56	167	Married	7	7	Negative	16	No	No	Positive	31-40 years	7	Positive	Primary and below	Self job	No
271	Rural	37	57	166	Married	7	8	Negative	15	No	No	Negative	31-40 years	8	Negative	Primary and below	Self job	No
272	Rural	40	49	160	Married	4	9	Negative	20	No	No	Negative	31-40 years	9	Negative	Primary and below	Self job	No
273	Urban	39	53	164	Married	8	9	Negative	16	No	No	Negative	31-40 years	9	Negative	Primary and below	Self job	No
274	Urban	21	54	166	Never Married	2	1	Negative	15	No	No	Positive	21-30 years	1	Negative	Secondary	Unemployeed	No
275	Urban	49	54	169	Married	3	6	Negative	15	No	No	Negative	41-49 years	6	Negative	Primary and below	Self job	No
276	Urban	35	52	169	Married	5	4	Negative	16	Yes	Yes	Negative	31-40 years	4	Negative	College and above	Employeed	No
277	Urban	36	55	169	Married	4	3	Negative	17	Yes	No	Negative	31-40 years	3	Negative	Secondary	Employeed	No
278	Urban	25	50	163	Married	4	3	Negative	18	No	No	Negative	21-30 years	3	Negative	Secondary	Self job	No
279	Urban	40	57	167	Married	6	7	Negative	18	No	No	Negative	31-40 years	7	Negative	Primary and below	Housewife	No
280	Rural	24	54	164	Never Married	1	0	Negative	20	Yes	No	Negative	21-30 years	0	Negative	College and above	Employeed	No
281	Urban	24	57	166	Never Married	2	1	Negative	15	No	No	Positive	21-30 years	1	Negative	Secondary	Unemployeed	Yes
282	Urban	21	68	170	Married	2	0	Negative	16	No	No	Negative	21-30 years	0	Negative	Primary and below	Unemployeed	No
283	Urban	30	56	160	Married	3	2	Negative	20	No	No	Negative	21-30 years	2	Negative	Secondary	Employeed	Yes
284	Rural	32	59	165	Married	5	6	Negative	11	No	No	Negative	31-40 years	6	Negative	Primary and below	Housewife	No
285	Urban	40	65	164	Divorced	4	5	Negative	15	Yes	No	Negative	31-40 years	5	Negative	Secondary	Employeed	No
286	Rural	21	50	160	Married	2	0	Negative	14	No	No	Negative	21-30 years	0	Negative	Primary and below	Unemployeed	No
287	Urban	40	54	169	Never Married	4	0	Negative	35	Yes	Yes	Negative	31-40 years	0	Negative	College and above	Employeed	No
288	Rural	21	67	160	Married	2	0	Negative	21	No	No	Negative	21-30 years	0	Negative	College and above	Self job	No
289	Urban	21	50	162	Never Married	1	0	Negative	19	Yes	No	Negative	21-30 years	0	Negative	College and above	Employeed	No
290	Urban	27	38	160	Married	5	2	Negative	18	Yes	Yes	Negative	21-30 years	2	Negative	College and above	Employeed	No
291	Urban	28	36	161	Divorced	1	2	Negative	19	Yes	No	Negative	21-30 years	2	Negative	College and above	Employeed	No
292	Rural	40	41	161	Married	5	6	Negative	18	No	No	Negative	31-40 years	6	Negative	Primary and below	Self job	No
293	Urban	31	63	167	Married	6	4	Negative	16	No	No	Negative	31-40 years	4	Negative	Primary and below	Housewife	No
294	Rural	31	44	142	Married	2	2	Negative	17	No	No	Negative	31-40 years	2	Negative	Primary and below	Self job	No
295	Urban	45	41	159	Married	5	9	Negative	16	No	No	Negative	41-49 years	9	Negative	Primary and below	Self job	No
296	Urban	29	54	164	Married	3	1	Negative	25	Yes	No	Negative	21-30 years	1	Negative	College and above	Employeed	No
297	Rural	26	56	164	Married	4	1	Negative	20	Yes	No	Negative	21-30 years	1	Negative	College and above	Employeed	No
298	Rural	49	48	168	Widowed	2	3	Negative	15	No	No	Positive	41-49 years	3	Positive	Primary and below	Self job	No
299	Rural	30	45	169	Married	3	1	Negative	19	No	No	Negative	21-30 years	1	Negative	College and above	Employeed	No
300	Rural	25	39	160	Married	2	1	Negative	18	Yes	No	Negative	21-30 years	1	Negative	College and above	Unemployeed	No
301	Urban	35	56	152	Married	6	4	Negative	13	Yes	No	Negative	31-40 years	4	Negative	Primary and below	Self job	No
302	Rural	32	70	160	Married	4	3	Negative	23	Yes	No	Negative	31-40 years	3	Negative	College and above	Employeed	No
303	Rural	40	70	158	Widowed	3	2	Negative	18	Yes	No	Negative	31-40 years	2	Negative	Secondary	Employeed	No
304	Rural	39	52	160	Divorced	2	3	Positive	20	Yes	No	Negative	31-40 years	3	Negative	Secondary	Employeed	No
305	Rural	32	72	158	Married	4	2	Positive	20	Yes	Yes	Negative	31-40 years	2	Negative	College and above	Employeed	No
306	Rural	40	82	158	Married	3	1	Positive	25	Yes	Yes	Negative	31-40 years	1	Negative	College and above	Employeed	No
307	Rural	33	72	158	Married	4	2	Negative	25	Yes	No	Negative	31-40 years	2	Negative	Primary and below	Housewife	No
308	Rural	33	59	160	Married	3	2	Positive	20	Yes	No	Negative	31-40 years	2	Negative	College and above	Housewife	No
309	Rural	35	62	162	Married	5	3	Negative	22	Yes	Yes	Negative	31-40 years	3	Negative	College and above	Employeed	No
310	Rural	35	72	160	Married	5	3	Negative	25	Yes	Yes	Negative	31-40 years	3	Negative	College and above	Employeed	No
311	Rural	30	67	158	Married	2	0	Positive	15	Yes	No	Negative	21-30 years	0	Negative	Primary and below	Housewife	No
312	Rural	28	48	160	Married	3	2	Positive	16	Yes	No	Negative	21-30 years	2	Negative	Primary and below	Housewife	Yes
313	Rural	38	72	162	Married	5	3	Positive	25	Yes	Yes	Negative	31-40 years	3	Negative	College and above	Employeed	No
314	Rural	34	61	162	Married	5	4	Positive	16	Yes	No	Negative	31-40 years	4	Negative	Secondary	Housewife	No
315	Rural	40	62	154	Married	7	5	Positive	14	Yes	No	Negative	31-40 years	5	Positive	Primary and below	Housewife	No
316	Rural	30	52	164	Married	8	6	Positive	13	Yes	No	Negative	21-30 years	6	Negative	Primary and below	Self job	No
317	Rural	42	82	154	Married	4	2	Positive	38	Yes	Yes	Negative	41-49 years	2	Negative	College and above	Employeed	No
318	Rural	30	82	158	Married	4	2	Positive	20	Yes	Yes	Negative	21-30 years	2	Negative	College and above	Employeed	No
319	Rural	38	82	162	Married	4	2	Positive	25	Yes	Yes	Negative	31-40 years	2	Negative	College and above	Employeed	No
320	Rural	40	45	158	Divorced	3	2	Positive	28	Yes	No	Negative	31-40 years	2	Negative	Primary and below	Employeed	No
321	Rural	40	62	160	Married	5	4	Negative	17	Yes	No	Negative	31-40 years	4	Negative	Primary and below	Housewife	No
322	Rural	40	52	154	Married	2	2	Positive	18	Yes	No	Negative	31-40 years	2	Negative	Primary and below	Housewife	No
323	Rural	33	58	152	Married	5	3	Positive	15	Yes	No	Negative	31-40 years	3	Positive	Primary and below	Housewife	No
324	Rural	25	48	152	Married	3	1	Positive	20	Yes	No	Negative	21-30 years	1	Negative	Primary and below	Housewife	No
325	Rural	30	60	160	Divorced	2	2	Positive	13	Yes	No	Negative	21-30 years	2	Negative	College and above	Unemployeed	No
326	Rural	30	52	148	Divorced	3	3	Positive	18	Yes	No	Negative	21-30 years	3	Negative	Primary and below	Employeed	No
327	Rural	40	58	162	Married	3	1	Positive	25	Yes	No	Negative	31-40 years	1	Positive	Primary and below	Employeed	No
328	Rural	35	37	152	Divorced	2	1	Positive	18	Yes	No	Negative	31-40 years	1	Negative	Primary and below	Self job	No
329	Rural	36	48	158	Married	5	4	Positive	13	Yes	No	Negative	31-40 years	4	Negative	Primary and below	Housewife	No
330	Rural	28	52	154	Divorced	1	1	Positive	15	Yes	No	Negative	21-30 years	1	Negative	Primary and below	Employeed	No
331	Rural	31	48	154	Married	6	5	Positive	14	Yes	No	Negative	31-40 years	5	Negative	Primary and below	Housewife	No
332	Rural	40	58	162	Married	3	1	Positive	18	Yes	No	Negative	31-40 years	1	Negative	Primary and below	Housewife	Yes
333	Rural	30	52	154	Married	4	2	Positive	25	Yes	No	Negative	21-30 years	2	Negative	Primary and below	Housewife	No
334	Rural	30	50	148	Never Married	1	0	Negative	20	Yes	No	Positive	21-30 years	0	Negative	College and above	Employeed	Yes
335	Rural	40	62	158	Married	6	4	Negative	26	Yes	No	Negative	31-40 years	4	Negative	Primary and below	Housewife	Yes
336	Rural	38	52	160	Never Married	9	8	Negative	14	Yes	No	Negative	31-40 years	0	Negative	Primary and below	Housewife	No
337	Rural	40	72	152	Married	7	5	Negative	13	Yes	No	Negative	31-40 years	5	Negative	Primary and below	Housewife	No
